# Supplementary material for: Location, number and factors associated with cerebral microbleeds in an Italian-British cohort of CADASIL patients
Source: PLoS One. 2018 Jan 25;13(1):e0190878. doi: 10.1371/journal.pone.0190878 (PMC5784892; doi:10.1371/journal.pone.0190878)
Supplement: S1 File — (XLS) [file pone.0190878.s001.xls]

## Sheet: CMB database
Patients	Mutation or GOM	Gender F=0, M=1	Age at onset (yrs)	First clinical feature	Age at first cerebrovascular event (yrs)	Age at first stroke (yrs)	Age at first encephalopathic episode (yrs)	Age at assessment (yrs)	Leukoencephalopathy	Fazekas 1	Fazekas 2	Fazekas 3	Pontine leukoaraiosis	Temporal pole involvement	External capsule involvement	Lacunar infarcts	Definite microbleeds	Microbleeds 1-5	Microbleeds >5	Right brainstem	Left brainstem	Right cerebellum	Left cerebellum	Right BG	Left BG	Right thalamus	Left thalamus	Right internal capsule	Left internal capsule	Right external capsule	Left external capsule	Right CC	Left CC	Right deep and periventricular WM	Left deep and periventricular WM	Right frontal lobe	Left frontal lobe	Right parietal lobe	Left parietal lobe	Right temporal lobe	Left temporal lobe	Right occipital lobe	Left occipital lobe	Right insula	Left insula	Total number of Microbleeds per patients	Categories of Microbleeds (MBs 0=0; MBs 1=1; MBs 2=2; MBs 3-5=3; MBs 6-9=4; MBs ≥10=5)	Ischaemic stroke	TIA
Patient 1	yes, but unavailable	0	50	TIA	50			51	1	0	0	1	1	1	1	0	0	0	0	0	0	0	0	0	0	0	0	0	0	0	0	0	0	0	0	0	0	0	0	0	0	0	0	0	0	0	0	0	1
Patient 2	T503G on exon 4	1	38	migraine with aura				53	1	0	0	1	1	1	1	1	0	0	0	0	0	0	0	0	0	0	0	0	0	0	0	0	0	0	0	0	0	0	0	0	0	0	0	0	0	0	0	0	0
Patient 3	R153C C>T457 on exon 4	1	24	migraine with aura				30	1	1	0	0	0	0	0	0	0	0	0	0	0	0	0	0	0	0	0	0	0	0	0	0	0	0	0	0	0	0	0	0	0	0	0	0	0	0	0	0	0
Patient 4	c.773A>G (p.Tyr258Cys) on exon 5	0	13	suicide attempt				38	1	0	1	0	0	1	1	0	0	0	0	0	0	0	0	0	0	0	0	0	0	0	0	0	0	0	0	0	0	0	0	0	0	0	0	0	0	0	0	0	0
Patient 5	R153C C>T457 on exon 4	1	39	migraine with aura	66	66		68	1	0	0	1	0	1	1	1	0	0	0	0	0	0	0	0	0	0	0	0	0	0	0	0	0	0	0	0	0	0	0	0	0	0	0	0	0	0	0	1	0
Patient 6	GOM +	1	81	stroke	81	81		82	1	0	0	1	1	1	1	1	1	0	1	0	0	1	2	0	0	3	5	1	1	0	0	0	0	0	0	4	3	2	1	2	10	3	3	0	0	41	5	1	0
Patient 7	C475T on exon 4	0	54	cognitive decline				59	1	0	0	1	1	1	1	1	1	0	1	1	0	0	0	3	0	4	5	0	0	1	0	0	0	0	0	1	0	0	1	0	0	1	1	0	1	19	5	0	0
Patient 8	C583T (R169C) on exon 4	1	45	stroke	45	45		59	1	0	0	1	1	1	1	1	0	0	0	0	0	0	0	0	0	0	0	0	0	0	0	0	0	0	0	0	0	0	0	0	0	0	0	0	0	0	0	1	0
Patient 9	R90C (C278T) on exon 3	1	23	migraine with aura			23	44	1	0	0	1	1	1	1	1	1	1	0	0	0	0	0	0	0	1	0	0	0	0	0	0	0	0	0	0	0	0	0	0	0	0	0	0	0	1	1	0	0
Patient 10	C505T on exon 4	0	44	migraine with aura	48	48		49	1	0	0	1	0	1	1	1	0	0	0	0	0	0	0	0	0	0	0	0	0	0	0	0	0	0	0	0	0	0	0	0	0	0	0	0	0	0	0	1	0
Patient 11	C622T on exon 4	1	23	migraine with aura				23	1	1	0	0	0	1	0	0	0	0	0	0	0	0	0	0	0	0	0	0	0	0	0	0	0	0	0	0	0	0	0	0	0	0	0	0	0	0	0	0	0
Patient 12	exon 9 mutation	0	19	depression				33	1	0	0	1	1	1	1	0	0	0	0	0	0	0	0	0	0	0	0	0	0	0	0	0	0	0	0	0	0	0	0	0	0	0	0	0	0	0	0	0	0
Patient 13	R169C (C583T) on exon 4	1	51	stroke	51	51		51	1	0	1	0	0	1	1	1	0	0	0	0	0	0	0	0	0	0	0	0	0	0	0	0	0	0	0	0	0	0	0	0	0	0	0	0	0	0	0	1	0
Patient 14	C475T (Arg133Cys) on exon 4	0	61	cognitive decline				67	1	0	0	1	0	1	1	1	1	0	1	1	2	1	1	0	0	6	9	0	0	0	0	0	0	0	0	2	1	0	0	2	1	1	0	1	0	28	5	0	0
Patient 15	G671A on exon 4	1	59	migraine with aura				59	1	0	0	1	1	1	1	1	0	0	0	0	0	0	0	0	0	0	0	0	0	0	0	0	0	0	0	0	0	0	0	0	0	0	0	0	0	0	0	0	0
Patient 16	C268T (Arg90Cys) on exon 3	0	10	aura with or without headache	61	61		63	1	0	0	1	1	1	1	0	1	1	0	0	0	0	0	0	0	1	0	0	0	0	0	0	0	0	0	0	0	0	0	0	0	0	0	0	0	1	1	1	0
Patient 17	C535T on exon 4	1	39	stroke	39	39		55	1	0	0	1	0	1	1	1	1	1	0	0	0	1	0	0	0	0	0	0	0	0	0	0	0	0	0	0	0	0	0	0	0	0	1	0	0	2	2	1	0
Patient 18	C406T (R110C) on exon 4	1	26	migraine with aura				37	1	0	0	1	1	1	1	0	0	0	0	0	0	0	0	0	0	0	0	0	0	0	0	0	0	0	0	0	0	0	0	0	0	0	0	0	0	0	0	0	0
Patient 19	C93Y 356G>A on exon 3	1	42	migraine with aura				43	1	1	0	0	0	1	0	0	0	0	0	0	0	0	0	0	0	0	0	0	0	0	0	0	0	0	0	0	0	0	0	0	0	0	0	0	0	0	0	0	0
Patient 20	C93Y 356G>A on exon 3	1	25	migraine with aura				40	1	0	1	0	0	1	0	0	0	0	0	0	0	0	0	0	0	0	0	0	0	0	0	0	0	0	0	0	0	0	0	0	0	0	0	0	0	0	0	0	0
Patient 21	T658A C194S on exon 4	0	14	aura with or without headache				35	1	1	0	0	0	1	0	0	0	0	0	0	0	0	0	0	0	0	0	0	0	0	0	0	0	0	0	0	0	0	0	0	0	0	0	0	0	0	0	0	0
Patient 22	535C>T (R153C) on exon 4	1	39	stroke	39	39		40	1	0	0	1	1	1	1	1	1	1	0	0	0	0	0	0	0	1	0	0	0	0	0	0	0	0	0	0	0	0	0	0	0	0	0	0	0	1	1	1	0
Patient 23	1852C>T (R592C) on exon 11	1	61	migraine with aura				63	1	0	1	0	1	0	1	0	0	0	0	0	0	0	0	0	0	0	0	0	0	0	0	0	0	0	0	0	0	0	0	0	0	0	0	0	0	0	0	0	0
Patient 24	C583T on exon 4	0	46	migraine with aura	46	55		57	1	0	0	1	unknown	1	1	1	1	1	0	0	1	0	2	0	0	1	0	0	0	0	0	0	0	0	0	0	0	0	0	0	0	0	0	0	0	4	3	1	1
Patient 25	C622T on exon 4	0	17	migraine without aura				53	1	0	0	1	1	1	1	1	0	0	0	0	0	0	0	0	0	0	0	0	0	0	0	0	0	0	0	0	0	0	0	0	0	0	0	0	0	0	0	0	0
Patient 26	475C>T (R133C) on exon 4	0	32	migraine with aura				37	1	1	0	0	0	1	1	1	0	0	0	0	0	0	0	0	0	0	0	0	0	0	0	0	0	0	0	0	0	0	0	0	0	0	0	0	0	0	0	0	0
Patient 27	C622T (R182C) on exon 4	1	42	anxiety-depression				45	1	0	0	1	1	1	1	0	0	0	0	0	0	0	0	0	0	0	0	0	0	0	0	0	0	0	0	0	0	0	0	0	0	0	0	0	0	0	0	0	0
Patient 28	c.421C>T (p.Arg141Cys) on exon 4	1	34	TIA	34			61	1	0	0	1	1	1	1	1	0	0	0	0	0	0	0	0	0	0	0	0	0	0	0	0	0	0	0	0	0	0	0	0	0	0	0	0	0	0	0	0	1
Patient 29	C160T (Arg54Cys) on exon 2	0	42	stroke	42	42		43	1	0	0	1	0	1	1	1	0	0	0	0	0	0	0	0	0	0	0	0	0	0	0	0	0	0	0	0	0	0	0	0	0	0	0	0	0	0	0	1	0
Patient 30	499C>T (R141C) on exon 4	0	41	migraine with aura			42	43	1	0	0	1	1	1	1	1	0	0	0	0	0	0	0	0	0	0	0	0	0	0	0	0	0	0	0	0	0	0	0	0	0	0	0	0	0	0	0	0	0
Patient 31	R141C (C421T) on exon 4	1	18	migraine with aura	27	38	38	41	1	1	0	0	1	1	1	1	0	0	0	0	0	0	0	0	0	0	0	0	0	0	0	0	0	0	0	0	0	0	0	0	0	0	0	0	0	0	0	1	1
Patient 32	R427C C1279T on exon 8	1	39	stroke	39	39		40	1	0	1	0	1	1	1	0	0	0	0	0	0	0	0	0	0	0	0	0	0	0	0	0	0	0	0	0	0	0	0	0	0	0	0	0	0	0	0	1	0
Patient 33	C346T on exon 3	1	24	migraine with aura				36	1	1	0	0	1	1	1	0	0	0	0	0	0	0	0	0	0	0	0	0	0	0	0	0	0	0	0	0	0	0	0	0	0	0	0	0	0	0	0	0	0
Patient 34	C160T on exon 2	0		asymptomatic				33	1	1	0	0	0	1	0	0	0	0	0	0	0	0	0	0	0	0	0	0	0	0	0	0	0	0	0	0	0	0	0	0	0	0	0	0	0	0	0	0	0
Patient 35	C622T on exon 4	1	48	migraine with aura	53	53		58	1	0	0	1	1	1	1	1	0	0	0	0	0	0	0	0	0	0	0	0	0	0	0	0	0	0	0	0	0	0	0	0	0	0	0	0	0	0	0	1	1
Patient 36	346C>T (R90C) on exon 3	1	45	TIA	45			63	1	0	0	1	1	1	1	1	1	1	0	0	0	0	0	0	0	0	0	0	0	0	0	0	0	0	0	0	0	0	0	0	0	1	0	0	0	1	1	0	1
Patient 37	C622T on exon 4	0	14	migraine with aura			34	51	1	0	0	1	1	1	1	1	0	0	0	0	0	0	0	0	0	0	0	0	0	0	0	0	0	0	0	0	0	0	0	0	0	0	0	0	0	0	0	0	0
Patient 38	C583T (R169C) on exon 4	0	28	depression				49	1	0	0	1	1	1	1	0	0	0	0	0	0	0	0	0	0	0	0	0	0	0	0	0	0	0	0	0	0	0	0	0	0	0	0	0	0	0	0	0	0
Patient 39	R169C on exon 4	0		asymptomatic				39	1	0	1	0	1	1	1	0	0	0	0	0	0	0	0	0	0	0	0	0	0	0	0	0	0	0	0	0	0	0	0	0	0	0	0	0	0	0	0	0	0
Patient 40	c544C>T on exon 4	1	42	stroke	42	42		45	1	0	1	0	1	1	1	1	0	0	0	0	0	0	0	0	0	0	0	0	0	0	0	0	0	0	0	0	0	0	0	0	0	0	0	0	0	0	0	1	0
Patient 41	C475T (Arg133Cys) on exon 4	1		asymptomatic				28	1	1	0	0	0	1	0	0	0	0	0	0	0	0	0	0	0	0	0	0	0	0	0	0	0	0	0	0	0	0	0	0	0	0	0	0	0	0	0	0	0
Patient 42	G2935T on exon 18	1	38	migraine with aura	61		52	62	1	0	0	1	1	1	1	1	1	0	1	2	0	0	0	0	0	4	4	0	0	0	0	0	0	0	0	0	0	1	0	0	0	0	0	0	0	11	5	0	1
Patient 43	T751C codon 251 on exon 5	0	16	migraine with aura				59	1	0	0	1	1	1	1	0	0	0	0	0	0	0	0	0	0	0	0	0	0	0	0	0	0	0	0	0	0	0	0	0	0	0	0	0	0	0	0	0	0
Patient 44	C622T on exon 4	1	21	migraine with aura	54	54		58	1	0	0	1	0	1	1	1	0	0	0	0	0	0	0	0	0	0	0	0	0	0	0	0	0	0	0	0	0	0	0	0	0	0	0	0	0	0	0	1	0
Patient 45	C583T on exon 4	0		asymptomatic				31	1	1	0	0	0	1	1	0	0	0	0	0	0	0	0	0	0	0	0	0	0	0	0	0	0	0	0	0	0	0	0	0	0	0	0	0	0	0	0	0	0
Patient 46	C160T R54C on exon 2	1	51	stroke	51	51		54	1	0	0	1	1	1	1	1	1	0	1	3	0	0	2	0	0	1	1	0	0	0	0	0	0	0	0	0	0	0	0	0	2	4	0	0	0	13	5	1	0
Patient 47	C1897T (R607C) on exon 11	1	53	TIA	53			57	1	0	0	1	1	1	1	1	1	1	0	0	0	0	0	0	0	2	0	0	0	0	0	0	0	0	0	0	0	0	0	0	0	0	0	0	0	2	2	0	1
Patient 48	C535T on exon 4	1	26	migraine with aura	39	39		56	1	0	0	1	1	1	1	1	0	0	0	0	0	0	0	0	0	0	0	0	0	0	0	0	0	0	0	0	0	0	0	0	0	0	0	0	0	0	0	1	0
Patient 49	475C>T (R133C) on exon 4	1	10	migraine with aura			45	52	1	0	0	1	1	1	1	1	0	0	0	0	0	0	0	0	0	0	0	0	0	0	0	0	0	0	0	0	0	0	0	0	0	0	0	0	0	0	0	0	0
Patient 50	C505T (R169C) on exon 4	0	39	migraine with aura				40	1	0	0	1	1	1	1	1	0	0	0	0	0	0	0	0	0	0	0	0	0	0	0	0	0	0	0	0	0	0	0	0	0	0	0	0	0	0	0	0	0
Patient 51	829T>C on exon 5	0	32	anxiety-depression				52	1	0	0	1	1	1	1	0	1	0	1	0	0	0	0	0	0	1	7	0	0	0	0	0	0	0	0	0	0	0	0	0	0	0	0	0	0	8	4	0	0
Patient 52	C622T on exon 4	0	11	migraine with aura	61	61	54	66	1	0	1	0	1	1	1	1	0	0	0	0	0	0	0	0	0	0	0	0	0	0	0	0	0	0	0	0	0	0	0	0	0	0	0	0	0	0	0	1	0
Patient 53	C421T (Arg141Cys) on exon 4	0	54	migraine with aura	57	61		61	1	0	0	1	1	1	1	1	1	1	0	0	0	1	0	0	0	0	0	0	0	0	0	0	0	0	0	0	0	0	0	0	0	0	0	0	0	1	1	1	1
Patient 54	c.3356G>A (p.Cys1119Tyr) on exon 21	0	22	migraine with aura	49	49		61	1	0	0	1	unknown	1	1	1	1	0	1	1	3	2	2	4	6	4	4	0	0	0	2	0	0	0	0	1	0	1	2	1	0	0	1	1	0	35	5	1	0
Patient 55	C583T on exon 4	0	37	migraine with aura				44	1	0	1	0	0	1	0	1	1	1	0	0	0	0	0	0	0	0	0	0	0	0	0	0	0	0	0	0	1	0	0	0	0	0	0	0	0	1	1	0	0
Patient 56	yes (Sheffield)	0	35	migraine with aura	49	49		49	1	0	0	1	0	1	1	1	0	0	0	0	0	0	0	0	0	0	0	0	0	0	0	0	0	0	0	0	0	0	0	0	0	0	0	0	0	0	0	1	0
Patient 57	505C>T on exon 4	1	29	migraine without aura				33	1	1	0	0	0	1	0	0	0	0	0	0	0	0	0	0	0	0	0	0	0	0	0	0	0	0	0	0	0	0	0	0	0	0	0	0	0	0	0	0	0
Patient 58	C505T (Arg169Cys) on exon 4	0	29	migraine with aura			30	30	1	0	1	0	0	1	1	0	0	0	0	0	0	0	0	0	0	0	0	0	0	0	0	0	0	0	0	0	0	0	0	0	0	0	0	0	0	0	0	0	0
Patient 59	C505T (Arg169Cys) on exon 4	1	42	migraine with aura			44	45	1	0	0	1	0	1	1	1	1	1	0	1	0	0	0	0	0	0	0	0	0	0	0	0	0	0	0	0	0	0	0	0	0	0	0	0	0	1	1	0	0
Patient 60	C499T on exon 4	0	16	migraine with aura	34	34		50	1	0	0	1	0	1	1	1	0	0	0	0	0	0	0	0	0	0	0	0	0	0	0	0	0	0	0	0	0	0	0	0	0	0	0	0	0	0	0	1	0
Patient 61	C134Y on exon 4	0	18	migraine with aura	26	26		29	1	0	1	0	0	1	0	1	0	0	0	0	0	0	0	0	0	0	0	0	0	0	0	0	0	0	0	0	0	0	0	0	0	0	0	0	0	0	0	1	0
Patient 62	C583T on exon 4	0	50	migraine without aura			61	61	1	0	0	1	1	1	1	1	0	0	0	0	0	0	0	0	0	0	0	0	0	0	0	0	0	0	0	0	0	0	0	0	0	0	0	0	0	0	0	0	0
Patient 63	505C>T (pathogenic) and 359C>T (non-pathogenic) on exon 4	0	36	depression	50	50		50	1	0	0	1	0	1	1	0	0	0	0	0	0	0	0	0	0	0	0	0	0	0	0	0	0	0	0	0	0	0	0	0	0	0	0	0	0	0	0	1	0
Patient 64	C622T on exon 4	1	42	depression				44	1	0	0	1	unknown	1	1	0	0	0	0	0	0	0	0	0	0	0	0	0	0	0	0	0	0	0	0	0	0	0	0	0	0	0	0	0	0	0	0	0	0
Patient 65	C622T on exon 4	1	43	stroke	43	43		49	1	0	0	1	1	1	1	0	0	0	0	0	0	0	0	0	0	0	0	0	0	0	0	0	0	0	0	0	0	0	0	0	0	0	0	0	0	0	0	1	0
Patient 66	C421T (Arg141Cys) on exon 4	1	49	stroke	49	49		57	1	0	0	1	0	1	1	1	1	0	1	0	2	0	0	0	0	1	3	0	0	0	0	0	0	0	0	0	0	0	0	0	2	0	2	0	0	10	5	1	0
Patient 67	Arg133Cys on exon 4	1	39	stroke	39	39		51	1	0	0	1	0	1	1	1	1	1	0	0	0	0	0	0	0	1	0	0	0	0	0	0	0	0	0	0	0	0	0	0	0	0	0	0	0	1	1	1	0
Patient 68	C499T on exon 4	1	44	TIA	44	44		49	1	0	0	1	1	1	1	1	1	1	0	0	0	0	1	2	1	1	0	0	0	0	0	0	0	0	0	0	0	0	0	0	0	0	0	0	0	5	3	1	1
Patient 69	C499T on exon 4	1		asymptomatic				30	1	1	0	0	0	1	0	0	0	0	0	0	0	0	0	0	0	0	0	0	0	0	0	0	0	0	0	0	0	0	0	0	0	0	0	0	0	0	0	0	0
Patient 70	C499T on exon 4	0	12	migraine with aura	44	44		53	1	0	1	0	1	1	1	1	0	0	0	0	0	0	0	0	0	0	0	0	0	0	0	0	0	0	0	0	0	0	0	0	0	0	0	0	0	0	0	1	0
Patient 71	C421T (Arg141Cys) on exon 4	0	8	migraine without aura				28	1	1	0	0	0	0	0	0	0	0	0	0	0	0	0	0	0	0	0	0	0	0	0	0	0	0	0	0	0	0	0	0	0	0	0	0	0	0	0	0	0
Patient 72	C93Y c356G>A on exon 3	0	22	migraine with aura	64	64		65	1	0	0	1	1	1	1	1	0	0	0	0	0	0	0	0	0	0	0	0	0	0	0	0	0	0	0	0	0	0	0	0	0	0	0	0	0	0	0	1	0
Patient 73	C499T on exon 4	1	11	migraine with aura	54	54		70	1	0	0	1	0	1	1	1	1	1	0	0	0	0	0	0	0	1	0	0	0	0	0	0	0	0	0	0	0	0	0	0	0	0	0	0	0	1	1	1	0
Patient 74	583C>T (R169C) on exon 4	1	40	stroke	40	40		40	1	0	0	1	0	1	1	1	0	0	0	0	0	0	0	0	0	0	0	0	0	0	0	0	0	0	0	0	0	0	0	0	0	0	0	0	0	0	0	1	0
Patient 75	C583T (Arg169Cys) on exon 4	0	31	migraine with aura			33	33	1	1	0	0	1	1	0	0	0	0	0	0	0	0	0	0	0	0	0	0	0	0	0	0	0	0	0	0	0	0	0	0	0	0	0	0	0	0	0	0	0
Patient 76	144G>C (C457S) on exon 8	0	12	migraine with aura				58	1	0	0	1	1	1	1	0	0	0	0	0	0	0	0	0	0	0	0	0	0	0	0	0	0	0	0	0	0	0	0	0	0	0	0	0	0	0	0	0	0
Patient 77	c.1426A>T (p.Ser476Cys) on exon 9	1	13	migraine with aura			51	52	1	0	0	1	1	1	1	0	0	0	0	0	0	0	0	0	0	0	0	0	0	0	0	0	0	0	0	0	0	0	0	0	0	0	0	0	0	0	0	0	0
Patient 78	C499T (R141C) on exon 4	0	13	migraine with aura			33	33	1	0	0	1	0	1	0	0	0	0	0	0	0	0	0	0	0	0	0	0	0	0	0	0	0	0	0	0	0	0	0	0	0	0	0	0	0	0	0	0	0
Patient 79	C346T on exon 3	1	29	migraine with aura	31	31		34	1	0	0	1	0	1	1	1	0	0	0	0	0	0	0	0	0	0	0	0	0	0	0	0	0	0	0	0	0	0	0	0	0	0	0	0	0	0	0	1	0
Patient 80	C134Y on exon 4	0	20	migraine with aura	30	30		51	1	0	0	1	0	1	1	1	0	0	0	0	0	0	0	0	0	0	0	0	0	0	0	0	0	0	0	0	0	0	0	0	0	0	0	0	0	0	0	1	0
Patient 81	1897C>T (R607C) exon 11	0	16	migraine without aura			79	81	1	0	0	1	1	1	1	1	1	1	0	0	1	0	0	0	0	1	0	0	0	0	0	0	0	0	0	0	0	0	0	1	0	0	0	0	0	3	3	0	0
Patient 82	1897C>T (R607C) exon 11	1	54	anxiety disorder				54	1	0	0	1	1	1	1	1	0	0	0	0	0	0	0	0	0	0	0	0	0	0	0	0	0	0	0	0	0	0	0	0	0	0	0	0	0	0	0	0	0
Patient 83	c.1819C>T (R607C/p.Arg607Cys) exon 11	1	59	TIA	59			59	1	0	1	0	1	1	1	1	1	1	0	0	0	0	0	0	0	1	0	0	0	0	0	0	0	0	0	0	0	0	0	0	1	0	0	0	0	2	2	0	1
Patient 84	1897C>T (R607C) on exon 11	0	12	migraine without aura	50	50		63	1	0	0	1	1	1	1	1	1	0	1	1	1	0	1	0	0	5	0	0	0	0	0	0	0	0	0	0	0	0	0	0	1	0	0	0	0	9	4	1	1
Patient 85	T1090C (C338R), exon 6	1	44	psychotic disorders	45	45		52	1	0	0	1	0	1	1	1	0	0	0	0	0	0	0	0	0	0	0	0	0	0	0	0	0	0	0	0	0	0	0	0	0	0	0	0	0	0	0	1	1
Patient 86	1012T>C on exon 6 (Cys338Arg)	0	13	migraine without aura				28	1	1	0	0	0	1	0	1	0	0	0	0	0	0	0	0	0	0	0	0	0	0	0	0	0	0	0	0	0	0	0	0	0	0	0	0	0	0	0	0	0
Patient 87	3769 C>T (R1231C) on exon 22	0	15	migraine without aura	67	67		69	1	0	0	1	1	0	1	1	1	1	0	0	0	0	0	0	0	0	0	0	0	0	0	0	0	0	0	0	0	0	0	0	1	0	0	0	0	1	1	0	0
Patient 88	C406T on exon 3	0	20	migraine without aura	56	56		65	1	0	0	1	1	1	1	1	1	0	1	1	2	0	0	0	0	2	3	0	0	0	0	0	0	0	0	1	0	1	0	0	0	0	1	0	0	11	5	1	0
Patient 89	c.328C>T (p.Arg110Cys) exon 3	1	27	migraine without aura	32	36		36	1	0	1	0	0	1	0	1	0	0	0	0	0	0	0	0	0	0	0	0	0	0	0	0	0	0	0	0	0	0	0	0	0	0	0	0	0	0	0	1	1
Patient 90	c.328C>T (p.Arg110Cys), exon 3	1	16	anxiety disorder				34	1	1	0	0	0	1	0	1	0	0	0	0	0	0	0	0	0	0	0	0	0	0	0	0	0	0	0	0	0	0	0	0	0	0	0	0	0	0	0	0	0
Patient 91	3140A>G (Y1021C), exon 19	0	30	anxiety disorder				48	1	1	0	0	0	1	0	0	0	0	0	0	0	0	0	0	0	0	0	0	0	0	0	0	0	0	0	0	0	0	0	0	0	0	0	0	0	0	0	0	0
Patient 92	3140A>G (Y1021C), exon 19	0		asymptomatic				35	1	0	1	0	1	1	0	0	0	0	0	0	0	0	0	0	0	0	0	0	0	0	0	0	0	0	0	0	0	0	0	0	0	0	0	0	0	0	0	0	0
Patient 93	1897 C>T (R607C), exon 11	0	15	migraine without aura				47	1	1	0	0	0	0	0	0	0	0	0	0	0	0	0	0	0	0	0	0	0	0	0	0	0	0	0	0	0	0	0	0	0	0	0	0	0	0	0	0	0
Patient 94	C1897T (R607C), exon 11	0	22	migraine with and without aura				30	0	0	0	0	0	0	0	0	0	0	0	0	0	0	0	0	0	0	0	0	0	0	0	0	0	0	0	0	0	0	0	0	0	0	0	0	0	0	0	0	0
Patient 95	C1897T (R607C), exon 11	0	22	migraine without aura				31	0	0	0	0	0	0	0	0	0	0	0	0	0	0	0	0	0	0	0	0	0	0	0	0	0	0	0	0	0	0	0	0	0	0	0	0	0	0	0	0	0
Patient 96	C1897T (R607C), exon 11	0	15	migraine without aura				32	1	1	0	0	0	1	0	0	0	0	0	0	0	0	0	0	0	0	0	0	0	0	0	0	0	0	0	0	0	0	0	0	0	0	0	0	0	0	0	0	0
Patient 97	1610G>A (C511Y), exon 10	0	72	mild cognitive impairment	76			79	1	0	0	1	1	1	1	1	1	0	1	4	4	1	3	4	0	7	7	4	0	0	0	0	0	1	1	7	5	6	0	7	6	3	3	0	0	73	5	0	1
Patient 98	C3769T (R1231C), exon 22	0	30	migraine without aura	72	72		73	1	0	0	1	1	1	1	1	0	0	0	0	0	0	0	0	0	0	0	0	0	0	0	0	0	0	0	0	0	0	0	0	0	0	0	0	0	0	0	1	0
Patient 99	457C>T (Arg>Cys), exon 4	1	15	migraine without aura	39	39		41	1	0	0	1	0	1	1	1	1	1	0	0	0	0	0	0	0	1	0	0	0	0	0	0	0	0	0	0	0	0	0	0	0	0	0	0	0	1	1	1	0
Patient 100	T631G (C185G), exon 4	0	45	migraine with and without aura			64	65	1	0	0	1	1	1	1	1	1	1	0	0	0	0	0	0	0	1	1	0	0	0	0	0	0	0	0	0	0	0	0	0	0	0	0	0	0	2	2	0	0
Patient 101	631T>G (C185G), exon 4	0	32	migraine with aura				45	1	0	0	1	0	1	1	1	0	0	0	0	0	0	0	0	0	0	0	0	0	0	0	0	0	0	0	0	0	0	0	0	0	0	0	0	0	0	0	0	0
Patient 102	C499T (R141C), exon 4	0	30	migraine without aura	39	39		39	1	0	0	1	0	1	1	1	0	0	0	0	0	0	0	0	0	0	0	0	0	0	0	0	0	0	0	0	0	0	0	0	0	0	0	0	0	0	0	1	0
Patient 103	C1897T (R607C), exon 11	0	20	migraine without aura				73	1	0	0	1	1	1	1	1	1	0	1	0	1	0	0	0	0	3	6	0	0	0	0	0	0	0	0	0	0	0	0	0	0	0	0	0	0	10	5	0	0
Patient 104	3304 C>T (R1076C), exon 20	0	50	seizures				63	1	0	0	1	1	1	1	1	1	1	0	0	0	1	0	0	0	1	0	0	0	0	0	0	0	0	0	2	0	0	0	0	0	0	0	0	0	4	3	0	0
Patient 105	3304C>T, exon 20	1	18	migraine without aura				30	1	1	0	0	0	0	0	0	0	0	0	0	0	0	0	0	0	0	0	0	0	0	0	0	0	0	0	0	0	0	0	0	0	0	0	0	0	0	0	0	0
Patient 106	3769 C>T (R1231C), exon 22	1	54	hemorrhagic stroke	54	54		63	1	0	0	1	1	0	1	1	1	0	1	0	4	0	1	0	4	0	7	0	0	0	1	0	0	0	0	0	0	5	4	1	3	1	1	0	0	32	5	1	0
Patient 107	c.3304C>T, exon 20	1	60	ischemic stroke	60	60		64	1	0	0	1	1	1	1	1	1	1	0	0	0	0	0	1	0	0	1	0	1	0	0	0	0	0	0	0	1	0	0	1	0	0	0	0	0	5	3	1	0
Patient 108	c.3304C>T (Arg1076Cys), exon 20	0	12	migraine with and without aura				44	1	0	1	0	0	0	0	0	0	0	0	0	0	0	0	0	0	0	0	0	0	0	0	0	0	0	0	0	0	0	0	0	0	0	0	0	0	0	0	0	0
Patient 109	c.1732C>T (Arg578Cys), exon 11	0	46	anxiety and depressive disturbances	46	46		57	1	0	0	1	0	1	1	1	1	1	0	0	0	0	0	0	0	1	0	0	0	0	0	0	0	0	0	0	0	0	0	1	1	0	0	0	0	3	3	1	0
Patient 110	c1732C>T (Arg 578Cys), exon 11	1	16	migraine without aura				33	1	1	0	0	0	1	0	0	0	0	0	0	0	0	0	0	0	0	0	0	0	0	0	0	0	0	0	0	0	0	0	0	0	0	0	0	0	0	0	0	0
Patient 111	c1732C>T (Arg578Cys), exon 11	1	22	migraine without aura				28	0	0	0	0	0	0	0	0	0	0	0	0	0	0	0	0	0	0	0	0	0	0	0	0	0	0	0	0	0	0	0	0	0	0	0	0	0	0	0	0	0
Patient 112	3471 C>G (C1131W), exon 21	1	78	ischemic stroke	78	78		84	1	0	0	1	1	1	1	1	1	0	1	0	0	0	1	0	1	4	2	1	0	1	0	0	0	0	1	4	2	3	1	5	5	1	2	0	0	34	5	1	0
Patient 113	c.397C>T (Arg133Cys), exon 4	0		asymptomatic				40	1	0	1	0	0	1	0	0	0	0	0	0	0	0	0	0	0	0	0	0	0	0	0	0	0	0	0	0	0	0	0	0	0	0	0	0	0	0	0	0	0
Patient 114	194G>A (Cys-Tir), exon 2	0		asymptomatic				56	1	0	0	1	1	1	1	1	0	0	0	0	0	0	0	0	0	0	0	0	0	0	0	0	0	0	0	0	0	0	0	0	0	0	0	0	0	0	0	0	0
Patient 115	c.1532G>A (p.Cys511Tyr), exon 10	0	73	TIA	73			76	1	0	0	1	1	1	1	1	1	0	1	1	0	0	0	1	0	6	8	0	0	0	0	0	0	0	0	0	0	3	0	5	3	0	1	0	0	28	5	0	1
Patient 116	1897C>T (R607C), exon 11	0	30	major depressive syndrome	67			70	1	0	0	1	1	1	1	1	1	0	1	1	0	0	0	0	0	4	2	0	0	0	0	0	0	0	0	0	0	0	0	0	0	0	0	0	0	7	4	1	1
Patient 117	c.1582G>T (p.Gly528Cys), exon 10	0	30	depressive and anxiety disorders				42	1	1	0	0	0	0	0	0	0	0	0	0	0	0	0	0	0	0	0	0	0	0	0	0	0	0	0	0	0	0	0	0	0	0	0	0	0	0	0	0	0
Patient 118	c.3296G>T (p.Cys1099Phe), exon 20	0	15	migraine with aura				66	1	0	0	1	0	0	1	1	1	1	0	0	0	0	0	0	0	0	0	0	0	0	0	0	0	0	0	0	0	0	0	1	0	0	0	0	0	1	1	0	1
Patient 119	c.3296G>T (Cys1099Phe), exon 20	0	15	migraine without aura				74	1	0	0	1	1	1	1	1	1	0	1	3	1	0	0	1	0	1	0	0	0	0	0	0	0	0	0	0	0	0	0	0	1	0	0	0	0	7	4	0	0
Patient 120	c.2182C>T (Arg728Cys), exon 14	0	35	migraine with aura				67	1	0	1	0	0	0	1	1	0	0	0	0	0	0	0	0	0	0	0	0	0	0	0	0	0	0	0	0	0	0	0	0	0	0	0	0	0	0	0	0	0
Patient 121	c.1672C>T (p.Arg558Cys), exon 11	0	72	TIA	72	75		76	1	0	0	1	1	1	1	1	1	1	0	0	0	0	0	0	0	0	1	0	0	0	0	0	0	0	0	0	0	0	1	2	1	0	0	0	0	5	3	1	1
Patient 122	c.3893G>T (p.Cys1298Phe), exon 24	1	39	subarachnoid haemorrhage	39	39		63	1	0	0	1	1	1	1	1	1	0	1	0	0	0	0	1	1	2	4	0	0	0	0	0	0	0	0	1	2	4	8	8	6	2	4	0	0	43	5	1	0
Patient 123	c.1819C>T (p.Arg607Cys), exon 11	0	50	migraine with aura				64	1	0	0	1	1	1	1	1	1	1	0	0	0	0	0	0	0	1	1	0	0	0	0	0	0	0	0	0	0	0	0	0	0	0	0	0	0	2	2	0	0
Patient 124	c.1819C>T (p.Arg607Cys) su exon 11	1	69	ischemic stroke	69	69		71	1	0	0	1	0	0	1	1	1	1	0	0	0	0	0	0	0	0	2	0	0	0	0	0	0	0	0	0	1	1	0	0	0	0	0	0	0	4	3	1	0
Patient 125	c.1532G>A (p.Cys511Tyr), exon 10	0	14	migraine with aura				55	1	0	0	1	0	1	1	0	0	0	0	0	0	0	0	0	0	0	0	0	0	0	0	0	0	0	0	0	0	0	0	0	0	0	0	0	0	0	0	0	0
[truncated: 21 more columns]
